# Supplementary material for: Tailored GAFF Parameters for Pentamethylcyclopentadienyl Rh(I/III) Complexes with α‑Diimine Ligands: Validation and Solvation Studies
Source: J Phys Chem B. 2025 Dec 23;130(1):472–85. doi: 10.1021/acs.jpcb.5c07040 (PMC12794178; doi:10.1021/acs.jpcb.5c07040)
Supplement: Supplementary file 2 [file jp5c07040_si_002.zip]

Archive with 2 entries (2 files):
- rh1.frcmod
- rh3.frcmod
