# Supplementary material for: Tailored GAFF Parameters for Pentamethylcyclopentadienyl Rh(I/III) Complexes with α‑Diimine Ligands: Validation and Solvation Studies
Source: J Phys Chem B. 2025 Dec 23;130(1):472–85. doi: 10.1021/acs.jpcb.5c07040 (PMC12794178; doi:10.1021/acs.jpcb.5c07040)
Supplement: Supplementary file 2 [file jp5c07040_si_002.zip › rh1.frcmod]

REMARK GOES HERE, STANDARD PARAMETERS FROM /usr/license/amber24/dat/leap/parm/gaff2.dat 
MASS
M1 102.91                              Rh ion
Y1 12.010        0.360     same as ca
Y6 14.010        0.530     same as nb
YC 12.010        0.360     same as ca
 
BOND
M1-Y1   58.6    2.16        k averaged from MCPB.py, manual distance
M1-Y6   89.8    2.06        k averaged from MCPB.py, manual distance
Y1-Y1  354.25   1.45        k same as ca-ca, manual distance
Y1-c3  243.91   1.5147      same as c3-ca
Y6-YC  386.49   1.36        k same as ca-nb, manual distance
Y6-ca  386.49   1.3392      same as ca-nb
YC-ca  354.25   1.3968      same as ca-ca
YC-YC  354.25   1.40        k same as ca-ca, manual distance
 
ANGL
M1-Y1-Y1     0 00       0.00    No parameters needed
M1-Y1-c3     0.00       0.00    No parameters needed 
M1-Y6-ca   194.59     125.16    k averaged from MCPB.py, angle from QM 
M1-Y6-YC   194.59     126.00    k averaged from MCPB.py, manual angle
Y1-M1-Y1     0.00       0.00    No parameters needed
Y1-M1-Y6    30.00     143.00    manual k, manual angle 
Y6-M1-Y6   139.49     108.00    k from MCPB.py, manual angle 
Y1-Y1-Y1   63.670     120.020   same as ca-ca-ca
Y1-Y1-c3   60.740     120.830   same as c3-ca-ca
Y1-c3-hc   43.610     110.630   same as ca-c3-hc
Y6-ca-ca   68.170     122.940   same as ca-ca-nb
Y6-YC-ca   68.170     122.940   same as ca-ca-nb
Y6-YC-YC   68.170     122.940   same as ca-ca-nb
Y6-ca-h4   50.100     116.020   same as h4-ca-nb
ca-Y6-ca   83.150     117.240   same as ca-nb-ca
YC-Y6-ca   83.150     117.240   same as ca-nb-ca
YC-ca-ca   63.670     120.020   same as ca-ca-ca
YC-YC-ca   63.670     120.020   same as ca-ca-ca
YC-ca-ha   44.90      119.88    same as ca-ca-ha
 
DIHE
M1-Y1-Y1-Y1    3       0.00       0.00   3.0    Treat as zero by MCPB.py
M1-Y1-Y1-c3    3       0.00       0.00   3.0    Treat as zero by MCPB.py
M1-Y1-c3-hc    3       0.00       0.00   3.0    Treat as zero by MCPB.py
M1-Y6-ca-ca    3       0.00       0.00   3.0    Treat as zero by MCPB.py
M1-Y6-YC-ca    3       0.00       0.00   3.0    Treat as zero by MCPB.py
M1-Y6-YC-YC    3       0.00       0.00   3.0    Treat as zero by MCPB.py
M1-Y6-ca-h4    3       0.00       0.00   3.0    Treat as zero by MCPB.py
Y1-M1-Y1-Y1    3       0.00       0.00   3.0    Treat as zero by MCPB.py
Y1-M1-Y1-c3    3       0.00       0.00   3.0    Treat as zero by MCPB.py
Y1-M1-Y6-ca    3       0.00       0.00   3.0    Treat as zero by MCPB.py
Y1-M1-Y6-YC    3       0.00       0.00   3.0    Treat as zero by MCPB.py
Y1-Y1-Y1-Y1    4       14.5      180.0   2.0    same as X -ca-ca-X
Y1-Y1-Y1-c3    4       14.5      180.0   2.0    same as X -ca-ca-X
Y1-Y1-c3-hc    1        0.0        0.0   1.0    same as hc-c3-ca-ca
c3-Y1-Y1-c3    4       14.5      180.0   2.0    same as X -ca-ca-X
Y6-M1-Y1-Y1    3       0.00       0.00   3.0    Treat as zero by MCPB.py
Y6-M1-Y1-c3    3       0.00       0.00   3.0    Treat as zero by MCPB.py
Y6-M1-Y6-ca    3       0.00       0.00   3.0    Treat as zero by MCPB.py
Y6-M1-Y6-YC    3       0.00       0.00   3.0    Treat as zero by MCPB.py
Y6-YC-YC-Y6    4       14.5      180.0   2.0    same as X -ca-ca-X
Y6-ca-ca-ca    4       14.5      180.0   2.0    same as X -ca-ca-X
Y6-YC-ca-ca    4       14.5      180.0   2.0    same as X -ca-ca-X
Y6-YC-YC-ca    4       14.5      180.0   2.0    same as X -ca-ca-X
Y6-ca-ca-ha    4       14.5      180.0   2.0    same as X -ca-ca-X
Y6-YC-ca-ha    4       14.5      180.0   2.0    same as X -ca-ca-X
ca-Y6-ca-ca    2        9.6      180.0   2.0    same as X -ca-nb-X
YC-Y6-ca-ca    2        9.6      180.0   2.0    same as X -ca-nb-X
ca-Y6-YC-ca    2        9.6      180.0   2.0    same as X -ca-nb-X
ca-Y6-YC-YC    2        9.6      180.0   2.0    same as X -ca-nb-X
ca-Y6-ca-h4    2        9.6      180.0   2.0    same as X -ca-nb-X
YC-Y6-ca-h4    2        9.6      180.0   2.0    same as X -ca-nb-X
YC-ca-ca-ca    4       14.5      180.0   2.0    same as X -ca-ca-X
ca-YC-ca-ca    4       14.5      180.0   2.0    same as X -ca-ca-X
YC-YC-ca-ca    4       14.5      180.0   2.0    same as X -ca-ca-X
ca-YC-YC-ca    4       14.5      180.0   2.0    same as X -ca-ca-X
YC-YC-ca-ha    4       14.5      180.0   2.0    same as X -ca-ca-X
YC-ca-ca-ha    4       14.5      180.0   2.0    same as X -ca-ca-X

IMPR
Y1-Y1-Y1-c3         1.1          180.0         2.0          same as ca-ca-ca-c3
Y6-ca-ca-ca         1.1          180.0         2.0          same as ca-ca-ca-c3 and similar ca-ca-ca-X
Y6-YC-ca-ca         1.1          180.0         2.0          same as ca-ca-ca-c3 and similar ca-ca-ca-X
YC-ca-ca-ha         1.1          180.0         2.0          same as X -X -ca-ha 
 
NONB
  M1          1.4645  0.0530000000       Adopted from atom type Rh6+3 from UFF (Rappe et al. JACS, 114, 10024)
  Y1          1.8606  0.0988             same as ca
  Y6          1.8993  0.0941             same as nb
  YC          1.8606  0.0988             same as ca
 
