# Supplementary material for: Tailored GAFF Parameters for Pentamethylcyclopentadienyl Rh(I/III) Complexes with α‑Diimine Ligands: Validation and Solvation Studies
Source: J Phys Chem B. 2025 Dec 23;130(1):472–85. doi: 10.1021/acs.jpcb.5c07040 (PMC12794178; doi:10.1021/acs.jpcb.5c07040)
Supplement: Supplementary file 2 [file jp5c07040_si_002.zip › rh3.frcmod]

REMARK GOES HERE, STANDARD PARAMETERS FROM /usr/license/amber24/dat/leap/parm/gaff2.dat
MASS
M1 102.91                              Rh ion
Y1 12.010        0.360     same as ca
Y6 14.010        0.530     same as nb
Y8 35.45         1.910     same as cl 
YC 12.010        0.360     same as ca
 
BOND
M1-Y1   66.6    2.08        k averaged from MCPB.py, manual distance
M1-Y6   70.2    2.09        k averaged from MCPB.py, manual distance
M1-Y8   81.4    2.4110      Created by Seminario method using MCPB.py
Y1-Y1  354.25   1.47        k same as ca-ca, manual distance
Y1-c3  243.91   1.5147      same as c3-ca
Y6-YC  386.49   1.34        k same as ca-nb, manual distance
Y6-ca  386.49   1.3392      same as ca-nb
YC-ca  354.25   1.3968      same as ca-ca
YC-YC  354.25   1.47        k same as ca-ca, manual distance
 
ANGL
M1-Y1-Y1     0.00       0.00    No parameters needed
M1-Y1-c3     0.00       0.00    No parameters needed
M1-Y6-ca   139.36     123.71    k averaged from MCPB.py, angle from QM
M1-Y6-YC   139.36     118.00    k averaged from MCPB.py, manual angle 
Y1-M1-Y1     0.00       0.00    No parameters needed
Y1-M1-Y6    30.00     129.00    manual k, manual angle
Y6-M1-Y6   154.06      84.00    k from MCPB.py, manual angle
Y1-M1-Y8    30.00     125.00    manual k, manual angle
Y6-M1-Y8    30.00     101.00    manual k, manual angle
Y1-Y1-Y1   63.670     120.020   same as ca-ca-ca
Y1-Y1-c3   60.740     120.830   same as c3-ca-ca
Y1-c3-hc   43.610     110.630   same as ca-c3-hc
Y6-ca-ca   68.170     122.940   same as ca-ca-nb
Y6-YC-ca   68.170     122.940   same as ca-ca-nb
Y6-YC-YC   68.170     122.940   same as ca-ca-nb
Y6-ca-h4   50.100     116.020   same as h4-ca-nb
ca-Y6-ca   83.150     117.240   same as ca-nb-ca
YC-Y6-ca   83.150     117.240   same as ca-nb-ca
YC-ca-ca   63.670     120.020   same as ca-ca-ca
YC-YC-ca   63.670     120.020   same as ca-ca-ca
YC-ca-ha   44.90      119.88    same as ca-ca-ha
 
DIHE
M1-Y1-Y1-Y1    3       0.00       0.00   3.0    Treat as zero by MCPB.py
M1-Y1-Y1-c3    3       0.00       0.00   3.0    Treat as zero by MCPB.py
M1-Y1-c3-hc    3       0.00       0.00   3.0    Treat as zero by MCPB.py
M1-Y6-ca-ca    3       0.00       0.00   3.0    Treat as zero by MCPB.py
M1-Y6-YC-ca    3       0.00       0.00   3.0    Treat as zero by MCPB.py
M1-Y6-YC-YC    3       0.00       0.00   3.0    Treat as zero by MCPB.py
M1-Y6-ca-h4    3       0.00       0.00   3.0    Treat as zero by MCPB.py
Y1-M1-Y1-Y1    3       0.00       0.00   3.0    Treat as zero by MCPB.py
Y1-M1-Y1-c3    3       0.00       0.00   3.0    Treat as zero by MCPB.py
Y1-M1-Y6-ca    3       0.00       0.00   3.0    Treat as zero by MCPB.py
Y1-M1-Y6-YC    3       0.00       0.00   3.0    Treat as zero by MCPB.py
Y1-Y1-Y1-Y1    4       14.5      180.0   2.0    same as X -ca-ca-X
Y1-Y1-Y1-c3    4       14.5      180.0   2.0    same as X -ca-ca-X
Y1-Y1-c3-hc    1        0.0        0.0   1.0    same as hc-c3-ca-ca
Y6-M1-Y1-Y1    3       0.00       0.00   3.0    Treat as zero by MCPB.py
Y6-M1-Y1-c3    3       0.00       0.00   3.0    Treat as zero by MCPB.py
Y6-M1-Y6-ca    3       0.00       0.00   3.0    Treat as zero by MCPB.py
Y6-M1-Y6-YC    3       0.00       0.00   3.0    Treat as zero by MCPB.py
Y6-YC-YC-Y6    4       14.5      180.0   2.0    same as X -ca-ca-X
Y6-ca-ca-ca    4       14.5      180.0   2.0    same as X -ca-ca-X
Y6-YC-ca-ca    4       14.5      180.0   2.0    same as X -ca-ca-X
Y6-YC-YC-ca    4       14.5      180.0   2.0    same as X -ca-ca-X
Y6-ca-ca-ha    4       14.5      180.0   2.0    same as X -ca-ca-X
Y6-YC-ca-ha    4       14.5      180.0   2.0    same as X -ca-ca-X
Y8-M1-Y1-Y1    3       0.00       0.00   3.0    Treat as zero by MCPB.py
Y8-M1-Y1-c3    3       0.00       0.00   3.0    Treat as zero by MCPB.py
Y8-M1-Y6-ca    3       0.00       0.00   3.0    Treat as zero by MCPB.py
Y8-M1-Y6-YC    3       0.00       0.00   3.0    Treat as zero by MCPB.py
c3-Y1-Y1-c3    4       14.5      180.0   2.0    same as X -ca-ca-X
ca-Y6-ca-ca    2        9.6      180.0   2.0    same as X -ca-nb-X
YC-Y6-ca-ca    2        9.6      180.0   2.0    same as X -ca-nb-X
ca-Y6-YC-ca    2        9.6      180.0   2.0    same as X -ca-nb-X
ca-Y6-YC-YC    2        9.6      180.0   2.0    same as X -ca-nb-X
ca-Y6-ca-h4    2        9.6      180.0   2.0    same as X -ca-nb-X
YC-Y6-ca-h4    2        9.6      180.0   2.0    same as X -ca-nb-X
YC-ca-ca-ca    4       14.5      180.0   2.0    same as X -ca-ca-X
ca-YC-ca-ca    4       14.5      180.0   2.0    same as X -ca-ca-X
YC-YC-ca-ca    4       14.5      180.0   2.0    same as X -ca-ca-X
ca-YC-YC-ca    4       14.5      180.0   2.0    same as X -ca-ca-X
YC-YC-ca-ha    4       14.5      180.0   2.0    same as X -ca-ca-X
YC-ca-ca-ha    4       14.5      180.0   2.0    same as X -ca-ca-X

IMPR
Y1-Y1-Y1-c3         1.1          180.0         2.0          same as ca-ca-ca-c3
Y6-ca-ca-ca         1.1          180.0         2.0          same as ca-ca-ca-c3 and similar ca-ca-ca-X
Y6-YC-ca-ca         1.1          180.0         2.0          same as ca-ca-ca-c3 and similar ca-ca-ca-X
YC-ca-ca-ha         1.1          180.0         2.0          same as X -X -ca-ha
 
NONB
  M1          1.4645  0.0530000000       Adopted from atom type Rh6+3 from UFF (Rappe et al. JACS, 114, 10024)
  Y1          1.8606  0.0988             same as ca
  Y6          1.8993  0.0941             same as nb
  Y8          1.9452  0.2638             same as cl
  YC          1.8606  0.0988             same as ca

 
